# Supplementary material for: Systematic review of gabion-faced geogrid and pile systems for slope and embankment stability
Source: MethodsX. 2025 Dec 17;16:103767. doi: 10.1016/j.mex.2025.103767 (PMC12808513; doi:10.1016/j.mex.2025.103767)
Supplement: Supplementary file 2 [file mmc2.xlsx]

## Sheet: Table S1_PRISMA
Stage	Description	Number of Records
Identification	Records identified via Scopus	652
Screening	Excluded (before 2020)	353
Screening	Out of scope after title/abstract	170
Eligibility	Full-text assessed	129
Included	Studies included in review	66

## Sheet: Table S2_Codebook
Parameter Category	Extracted Information
Bibliography	Author, year, country
Study Type	Field, centrifuge, laboratory, numerical, analytical
Soil Condition	Soil type, saturation, groundwater
Reinforcement	Gabion, geogrid, pile/GEC configuration
Loading	Static, rainfall, seismic
Modelling	2D/3D FEM, HM coupling, SSI
Performance	FoS, settlement, displacement, pore pressure

## Sheet: Table S3_Studies
Item	Description
Total studies	66
Publication years	2020–2025
Dominant methods	Numerical (2D/3D FEM), field, centrifuge
Systems covered	Gabion–geogrid, piles, GECs, hybrid systems

## Sheet: Table S4_Reproducibility
Aspect	Description
Framework	PRISMA 2020
Transparency	Screening log and codebook provided
Reusability	Dataset suitable for optimisation and RBDO studies
Availability	Provided as supplementary material
